# Supplementary material for: Effect of pH on the Poly(acrylic acid)/Poly(vinyl alcohol)/Lysozyme Complexes Formation
Source: Molecules. 2023 Dec 29;29(1):208. doi: 10.3390/molecules29010208 (PMC10780248; doi:10.3390/molecules29010208)
Supplement: Supplementary file 1 [file molecules-29-00208-s001.zip]

Archive with 1 entries (1 files):
- molecules-2780409-supplementary.pdf
